# Supplementary material for: 1,2-Bis(3-hydroxy­benzyl­idene)diazane
Source: Acta Crystallogr Sect E Struct Rep Online. 2009 Jul 18;65(Pt 8):o1929. doi: 10.1107/S1600536809027652 (PMC2977383; doi:10.1107/S1600536809027652)
Supplement: Supplementary file 2 [file e-65-o1929-Isup2.hkl]

# 
# h,k,l, Fc-squared, Fo-squared, sigma(Fo-squared) and status flag 
# 
data_I
_shelx_title ' A in P2(1)/n' 
_shelx_refln_list_code          4 
_shelx_F_calc_maximum       72.88 
_exptl_crystal_F_000       252.00 
_reflns_d_resolution_high  0.8255 
 
loop_ 
 _symmetry_equiv_pos_as_xyz 
 'x, y, z' 
 '-x+1/2, y+1/2, -z+1/2' 
 '-x, -y, -z' 
 'x-1/2, -y-1/2, z-1/2' 
 
_cell_length_a     4.8825 
_cell_length_b     8.2124 
_cell_length_c    14.5754 
_cell_angle_alpha  90.000 
_cell_angle_beta   95.267 
_cell_angle_gamma  90.000 
 
_shelx_F_squared_multiplier     1.000 
 
loop_ 
 _refln_index_h 
 _refln_index_k 
 _refln_index_l 
 _refln_F_squared_calc 
 _refln_F_squared_meas 
 _refln_F_squared_sigma 
 _refln_observed_status 
   2   0   0      389.16      327.01      6.30 o 
   4   0   0       18.43       23.79      3.60 o 
   1   1   0     1829.36     1727.91     17.84 o 
   2   1   0      395.88      390.69      5.19 o 
   3   1   0       16.78       16.82      1.26 o 
   4   1   0        0.09        0.54      0.84 o 
   5   1   0        0.01        0.98      1.46 o 
   0   2   0     2184.26     1974.67     28.75 o 
   1   2   0     3247.67     3344.16     34.03 o 
   2   2   0        4.91       11.53      0.96 o 
   3   2   0       44.74       48.74      3.07 o 
   4   2   0       55.81       57.11      2.80 o 
   5   2   0        0.22       -1.85      2.83 o 
   1   3   0      116.57      116.55      2.25 o 
   2   3   0     1372.38     1436.72     16.03 o 
   3   3   0        8.51        6.96      1.10 o 
   4   3   0        9.42       11.68      2.17 o 
   5   3   0        2.72        4.36      4.19 o 
   0   4   0       70.07       82.73      2.89 o 
   1   4   0       55.44       40.33      1.56 o 
   2   4   0      263.48      264.92      4.43 o 
   3   4   0        0.99        1.00      0.99 o 
   4   4   0       23.98       29.96      3.90 o 
   5   4   0       11.85        4.16      2.21 o 
   1   5   0       67.97       61.04      2.05 o 
   2   5   0       71.84       65.16      2.73 o 
   3   5   0      127.55      116.65      5.14 o 
   4   5   0        0.35        3.17      2.03 o 
   5   5   0       10.75       12.62      7.80 o 
   0   6   0        0.14        0.30      0.99 o 
   1   6   0        6.14        6.95      1.26 o 
   2   6   0       35.94       38.63      2.92 o 
   3   6   0       15.90       13.49      2.12 o 
   4   6   0        1.12       -1.01      1.57 o 
   1   7   0        0.05       -1.04      1.04 o 
   2   7   0        6.87        8.43      1.87 o 
   3   7   0        3.65        4.09      1.74 o 
   4   7   0       34.73       32.74      3.80 o 
   0   8   0       16.11       16.10      3.24 o 
   1   8   0        2.33        3.03      2.08 o 
   2   8   0        0.55        0.86      1.53 o 
   3   8   0       18.28       22.68      4.68 o 
   1   9   0        3.73        6.89      2.35 o 
   2   9   0        7.77       13.01      3.97 o 
  -5   0   1        0.03        1.68      2.13 o 
  -3   0   1        4.93        3.37      1.13 o 
  -1   0   1      450.74      356.98      5.89 o 
   1   0   1      153.69      145.12      2.99 o 
   3   0   1      499.26      522.94     10.00 o 
   5   0   1       10.53       12.66      2.99 o 
  -5   1   1        0.69        2.11      1.54 o 
  -4   1   1       15.28       16.59      1.98 o 
  -3   1   1       89.74       92.86      2.35 o 
  -2   1   1      138.76      128.83      2.39 o 
  -1   1   1     2162.23     2106.18     21.57 o 
   0   1   1      327.66      263.78      3.08 o 
   1   1   1     3179.78     3263.75     33.00 o 
   2   1   1        9.10       10.79      0.87 o 
   3   1   1      307.04      295.52      7.27 o 
   4   1   1       49.65       48.86      2.28 o 
   5   1   1        1.81        1.72      2.05 o 
  -5   2   1       19.95       27.91      3.34 o 
  -4   2   1        8.92        9.58      1.64 o 
  -3   2   1        9.22       13.90      1.25 o 
  -2   2   1      151.29      154.54      3.10 o 
  -1   2   1     5311.65     5892.77     59.14 o 
   0   2   1     1487.58     1439.83     15.09 o 
   1   2   1      170.96      115.01      1.99 o 
   2   2   1      298.26      351.63      4.94 o 
   3   2   1        4.06        7.90      1.07 o 
   4   2   1        2.37        2.74      1.02 o 
   5   2   1        7.64        5.95      2.50 o 
  -5   3   1        0.01        3.03      3.31 o 
  -4   3   1        0.51        1.40      1.26 o 
  -3   3   1        3.97        7.62      1.22 o 
  -2   3   1      328.12      274.05      5.11 o 
  -1   3   1      136.94      113.86      2.31 o 
   0   3   1        5.68        8.77      0.77 o 
   1   3   1      512.53      541.71      6.64 o 
   2   3   1      432.49      421.14      5.82 o 
   3   3   1        5.91        7.99      1.22 o 
   4   3   1       34.08       34.73      3.15 o 
   5   3   1       11.22       10.01      4.13 o 
  -5   4   1        1.52        2.05      2.39 o 
  -4   4   1        7.28        7.08      1.94 o 
  -3   4   1       11.96       11.88      1.77 o 
  -2   4   1     1031.63      995.44     13.05 o 
  -1   4   1      119.32      103.79      2.39 o 
   0   4   1        0.31        0.54      0.52 o 
   1   4   1      773.36      824.66      9.83 o 
   2   4   1        6.55        6.92      1.18 o 
   3   4   1       36.25       33.36      2.62 o 
   4   4   1       15.13       15.52      2.15 o 
   5   4   1        1.74        0.46      3.82 o 
  -5   5   1        2.33        8.50      3.76 o 
  -4   5   1        4.11        3.70      1.67 o 
  -3   5   1      283.18      262.15      6.62 o 
  -2   5   1       95.63       95.55      3.07 o 
  -1   5   1       22.27       24.35      1.53 o 
   0   5   1      269.00      263.04      4.74 o 
   1   5   1        1.95        6.05      1.19 o 
   2   5   1       20.07       23.43      2.28 o 
   3   5   1       82.34       71.84      3.86 o 
   4   5   1        0.63        0.72      1.95 o 
   5   5   1        0.57        0.22      2.01 o 
  -4   6   1        2.99        5.21      3.09 o 
  -3   6   1       19.16       22.83      2.56 o 
  -2   6   1       60.32       57.60      2.87 o 
  -1   6   1       12.88       13.87      1.59 o 
   0   6   1        2.20        1.01      0.83 o 
   1   6   1       33.27       39.42      2.36 o 
   2   6   1        0.05        3.49      1.32 o 
   3   6   1       10.98       12.66      2.21 o 
   4   6   1       24.96       26.13      3.40 o 
  -4   7   1      101.28       85.00      7.65 o 
  -3   7   1        9.17        5.57      1.82 o 
  -2   7   1       20.18       21.87      2.43 o 
  -1   7   1        1.15        1.10      1.11 o 
   0   7   1        0.22        0.32      1.35 o 
   1   7   1        0.07       -0.25      1.20 o 
   2   7   1        5.27        6.16      1.78 o 
   3   7   1        2.58        3.58      1.76 o 
   4   7   1        5.96        6.61      2.33 o 
  -3   8   1        0.00        5.50      1.88 o 
  -2   8   1       34.70       34.74      6.27 o 
  -1   8   1       11.35       10.72      2.79 o 
   0   8   1       24.96       30.55      3.45 o 
   1   8   1        0.79        1.45      1.98 o 
   2   8   1       27.12       22.24      2.73 o 
   3   8   1        1.90        2.00      1.92 o 
  -2   9   1        2.20        1.99      2.19 o 
  -1   9   1      105.62      107.20      6.08 o 
   0   9   1       38.74       38.11      4.90 o 
   1   9   1        0.30        3.02      2.15 o 
   2   9   1        0.97        1.05      2.18 o 
  -4   0   2        4.36        4.83      2.00 o 
  -2   0   2      132.26       90.47      2.77 o 
   0   0   2       17.35       46.29      1.87 o 
   2   0   2      322.02      274.49      5.73 o 
   4   0   2        5.28        3.23      1.38 o 
  -5   1   2        8.37       14.43      2.26 o 
  -4   1   2        3.37        3.86      1.37 o 
  -3   1   2       26.32       23.58      1.77 o 
  -2   1   2      137.55      116.84      2.35 o 
  -1   1   2     1009.03     1132.85     13.06 o 
   0   1   2     1691.08     1905.98     19.44 o 
   1   1   2     2288.71     2299.35     23.58 o 
   2   1   2      497.31      515.27      6.52 o 
   3   1   2       27.51       40.60      1.84 o 
   4   1   2       21.93       19.21      1.73 o 
   5   1   2        0.07        0.30      1.93 o 
  -5   2   2       37.81       37.47      3.24 o 
  -4   2   2        7.74        6.69      1.59 o 
  -3   2   2       18.88       18.38      1.38 o 
  -2   2   2       30.90       40.35      1.54 o 
  -1   2   2      486.11      495.89      6.07 o 
   0   2   2      753.01      786.29     10.76 o 
   1   2   2      171.54      142.57      3.29 o 
   2   2   2      210.09      237.41      3.73 o 
   3   2   2       13.63       14.19      1.37 o 
   4   2   2        3.23        1.53      1.26 o 
   5   2   2       30.62       24.82      5.58 o 
  -5   3   2        8.62        9.15      2.89 o 
  -4   3   2       62.96       72.11      4.16 o 
  -3   3   2       29.54       26.50      1.87 o 
  -2   3   2      330.89      306.77      4.75 o 
  -1   3   2     1375.50     1288.74     14.24 o 
   0   3   2      333.49      293.66      4.10 o 
   1   3   2       20.73       22.33      1.21 o 
   2   3   2        0.17        0.83      0.57 o 
   3   3   2        9.57       11.50      1.63 o 
   4   3   2        0.00       -0.77      1.04 o 
   5   3   2        4.62        6.24      3.61 o 
  -5   4   2        5.54        4.40      2.53 o 
  -4   4   2       41.26       37.26      3.54 o 
  -3   4   2      184.92      184.27      3.96 o 
  -2   4   2      252.56      265.24      4.55 o 
  -1   4   2        4.54        4.63      0.80 o 
   0   4   2       29.63       25.33      1.65 o 
   1   4   2      526.64      579.65      8.26 o 
   2   4   2        9.78       10.62      1.26 o 
   3   4   2       15.92       21.44      3.36 o 
   4   4   2        1.24        2.47      1.44 o 
   5   4   2        4.22        4.31      2.60 o 
  -4   5   2        2.15        5.07      3.23 o 
  -3   5   2      126.32      130.10      4.19 o 
  -2   5   2        0.01        0.58      0.80 o 
  -1   5   2       45.05       48.45      1.98 o 
   0   5   2       27.93       26.19      2.09 o 
   1   5   2       54.40       48.02      2.30 o 
   2   5   2        2.79        2.83      1.22 o 
   3   5   2       13.39       21.87      2.38 o 
   4   5   2        0.09       -0.09      1.38 o 
  -4   6   2       21.11       12.37      3.87 o 
  -3   6   2      390.36      335.56     10.00 o 
  -2   6   2       12.83       13.78      1.70 o 
  -1   6   2        7.32        8.09      1.17 o 
   0   6   2      124.88      134.76      3.63 o 
   1   6   2       46.96       46.79      3.03 o 
   2   6   2        0.00       -0.37      1.34 o 
   3   6   2       11.38       11.70      2.14 o 
   4   6   2        3.97        2.80      2.45 o 
  -4   7   2        4.17        6.28      2.58 o 
  -3   7   2        0.06        2.75      1.55 o 
  -2   7   2      172.90      166.50      5.09 o 
  -1   7   2      326.77      316.95      7.70 o 
   0   7   2        0.46        1.75      1.18 o 
   1   7   2        9.21        6.21      1.65 o 
   2   7   2       19.55       22.67      2.63 o 
   3   7   2        1.36       -0.64      1.44 o 
   4   7   2       12.87       10.13      2.46 o 
  -3   8   2       12.45       18.07      2.92 o 
  -2   8   2        0.08        3.15      1.99 o 
  -1   8   2      134.97      142.86      4.95 o 
   0   8   2       25.97       31.48      4.38 o 
   1   8   2        1.67        2.10      1.52 o 
   2   8   2        3.25        5.82      1.90 o 
   3   8   2        2.30        2.45      1.85 o 
  -2   9   2        7.64       10.02      3.77 o 
  -1   9   2       66.74       69.06      8.80 o 
   0   9   2        4.70        6.14      2.42 o 
   1   9   2        0.01        1.41      2.00 o 
   2   9   2        7.98        8.17      3.98 o 
  -5   0   3       76.18       79.72      6.54 o 
  -3   0   3       18.14       17.00      2.12 o 
  -1   0   3       28.90       43.51      2.65 o 
   1   0   3       10.95       15.80      1.10 o 
   3   0   3        8.08        4.00      1.32 o 
   5   0   3        0.27       -0.48      2.80 o 
  -5   1   3       39.13       45.57      3.61 o 
  -4   1   3       21.65       23.73      2.38 o 
  -3   1   3        0.28        0.51      0.68 o 
  -2   1   3       89.53      118.33      2.23 o 
  -1   1   3      373.76      323.44      4.11 o 
   0   1   3      940.26     1017.55     10.86 o 
   1   1   3      413.17      375.93      4.67 o 
   2   1   3        0.04        1.55      0.54 o 
   3   1   3       61.36       70.52      2.44 o 
   4   1   3       14.98       20.24      1.82 o 
   5   1   3        6.80        3.78      3.11 o 
  -5   2   3       26.88       26.00      2.82 o 
  -4   2   3       52.56       46.41      3.21 o 
  -3   2   3       69.54       57.17      2.95 o 
  -2   2   3      331.72      343.42      4.92 o 
  -1   2   3      339.98      360.74      4.79 o 
   0   2   3       71.46       84.47      2.16 o 
   1   2   3      567.18      516.81      6.95 o 
   2   2   3       27.00       25.09      1.47 o 
   3   2   3       26.39       21.91      1.45 o 
   4   2   3       11.90       11.70      1.65 o 
   5   2   3        0.01        4.65      1.84 o 
  -5   3   3        1.85        2.18      1.89 o 
  -4   3   3      188.81      195.48      6.45 o 
  -3   3   3      105.58      113.42      3.62 o 
  -2   3   3      104.68      105.91      2.51 o 
  -1   3   3      711.24      778.32      9.28 o 
   0   3   3      651.32      633.96      8.31 o 
   1   3   3       70.46       92.19      2.10 o 
   2   3   3      416.89      480.76      6.34 o 
   3   3   3        0.50        0.19      0.94 o 
   4   3   3        6.01        4.08      1.32 o 
   5   3   3       19.03       17.46      2.84 o 
  -5   4   3        3.98        2.81      2.84 o 
  -4   4   3        1.96        4.47      2.15 o 
  -3   4   3        1.36       -0.33      0.98 o 
  -2   4   3        1.06        2.59      1.07 o 
  -1   4   3        0.27       -0.56      0.56 o 
   0   4   3        3.39        3.85      0.74 o 
   1   4   3       26.10       30.58      1.59 o 
   2   4   3        0.04       -0.75      0.75 o 
   3   4   3       59.29       54.27      3.29 o 
   4   4   3       53.76       44.91      3.74 o 
   5   4   3        0.48        2.35      1.82 o 
  -5   5   3        0.98        9.63      3.57 o 
  -4   5   3       13.02       13.74      4.85 o 
  -3   5   3       92.93       97.74      3.84 o 
  -2   5   3      566.65      496.40      7.89 o 
  -1   5   3       28.67       24.75      1.60 o 
   0   5   3      503.39      499.47      6.94 o 
   1   5   3        6.93        4.93      1.32 o 
   2   5   3       12.18        8.49      1.63 o 
   3   5   3       43.46       48.09      3.33 o 
   4   5   3        1.42        3.42      1.61 o 
  -4   6   3        7.73       11.38      2.99 o 
  -3   6   3      132.14      120.45      4.32 o 
  -2   6   3      261.17      235.43      5.20 o 
  -1   6   3        4.14        5.51      1.06 o 
   0   6   3       75.92       82.38      3.18 o 
   1   6   3        9.94       10.50      1.83 o 
   2   6   3        0.04        0.11      1.14 o 
   3   6   3        7.96        5.75      1.80 o 
   4   6   3        0.49        3.79      1.60 o 
  -4   7   3        3.46        8.07      3.80 o 
  -3   7   3       24.16       16.95      2.61 o 
  -2   7   3       68.95       76.87      3.33 o 
  -1   7   3        0.64        2.05      1.49 o 
   0   7   3       89.71       80.02      3.81 o 
   1   7   3       45.65       47.67      6.21 o 
   2   7   3        0.01        0.41      1.47 o 
   3   7   3        4.24        6.19      2.00 o 
  -3   8   3        3.78        3.54      2.01 o 
  -2   8   3       59.48       57.75      4.39 o 
  -1   8   3       23.58       25.09      3.24 o 
   0   8   3       13.52       11.15      2.62 o 
   1   8   3       25.00       31.23      4.07 o 
   2   8   3        7.85        9.01      2.11 o 
   3   8   3        4.15        3.55      2.09 o 
  -2   9   3        2.34        3.64      2.10 o 
  -1   9   3        1.00        1.85      3.03 o 
   0   9   3        5.39        8.77      2.44 o 
   1   9   3        8.07       17.20      3.06 o 
   2   9   3        1.27        0.47      3.09 o 
  -4   0   4        7.08        6.06      2.31 o 
  -2   0   4      224.03      216.91      6.73 o 
   0   0   4      361.97      366.00      7.94 o 
   2   0   4       44.74       38.91      2.15 o 
   4   0   4       33.43       32.67      3.70 o 
  -5   1   4       43.48       50.21      3.84 o 
  -4   1   4       97.68       90.04      4.25 o 
  -3   1   4       59.09       61.73      3.54 o 
  -2   1   4      482.82      518.19      7.34 o 
  -1   1   4      306.39      328.42      4.88 o 
   0   1   4      808.83      750.56      8.44 o 
   1   1   4      323.26      397.66      5.03 o 
   2   1   4       29.84       29.77      1.34 o 
   3   1   4       38.82       48.19      2.44 o 
   4   1   4        2.93        4.70      1.11 o 
   5   1   4        8.16        8.87      2.17 o 
  -5   2   4        6.35        6.52      2.65 o 
  -4   2   4      138.82      128.35      5.96 o 
  -3   2   4        3.93        1.69      0.97 o 
  -2   2   4       65.34       62.67      1.93 o 
  -1   2   4      450.11      454.86      5.85 o 
   0   2   4       72.64       55.41      1.41 o 
   1   2   4        1.14        0.51      0.45 o 
   2   2   4       81.78       60.91      2.08 o 
   3   2   4        0.08       -0.73      0.73 o 
   4   2   4        0.01        0.41      0.97 o 
   5   2   4        0.53        1.43      1.70 o 
  -5   3   4        0.25        2.92      2.68 o 
  -4   3   4       96.74      110.90      4.43 o 
  -3   3   4        8.55        4.86      1.82 o 
  -2   3   4        0.15        1.64      0.81 o 
  -1   3   4      181.12      202.46      3.49 o 
   0   3   4       98.08      102.79      2.11 o 
   1   3   4       19.58       19.15      1.57 o 
   2   3   4        1.35        2.26      0.98 o 
   3   3   4        1.53        0.73      1.19 o 
   4   3   4       13.42       13.01      1.93 o 
   5   3   4        0.15       -0.05      1.74 o 
  -5   4   4        5.77        5.91      3.00 o 
  -4   4   4       20.04       22.82      3.03 o 
  -3   4   4      418.77      417.18     11.56 o 
  -2   4   4       99.15       98.43      3.65 o 
  -1   4   4       78.14       66.97      2.12 o 
   0   4   4      104.86      116.60      2.50 o 
   1   4   4        0.61        2.50      1.04 o 
   2   4   4       25.25       21.28      2.10 o 
   3   4   4        0.74        1.74      1.24 o 
   4   4   4        0.08        0.27      1.58 o 
   5   4   4        0.34        1.61      1.93 o 
  -5   5   4        1.50        6.54      3.12 o 
  -4   5   4        1.08        3.10      1.90 o 
  -3   5   4       24.30       21.78      2.57 o 
  -2   5   4       82.14       80.30      2.59 o 
  -1   5   4      108.58      100.22      6.99 o 
   0   5   4       28.86       26.63      1.84 o 
   1   5   4       32.35       43.14      2.81 o 
   2   5   4        2.29        4.04      1.33 o 
   3   5   4      130.29      123.68      7.39 o 
   4   5   4        8.69        4.66      1.82 o 
  -4   6   4        0.22        3.68      3.59 o 
  -3   6   4       13.39       14.06      2.71 o 
  -2   6   4      142.78      145.50      4.01 o 
  -1   6   4        1.86        1.97      1.09 o 
   0   6   4      132.85      128.73      5.40 o 
   1   6   4      157.41      157.34      6.49 o 
   2   6   4       48.98       48.33      3.43 o 
   3   6   4       17.23       19.03      2.51 o 
   4   6   4       24.47       19.62      2.74 o 
  -4   7   4        1.19        6.79      2.95 o 
  -3   7   4        1.22        3.18      2.12 o 
  -2   7   4        0.00       -0.66      1.09 o 
  -1   7   4       99.71       97.78      4.01 o 
   0   7   4       41.24       37.91      2.97 o 
   1   7   4       19.20       22.77      2.55 o 
   2   7   4        7.62        7.84      2.82 o 
   3   7   4        6.13        0.11      1.65 o 
  -3   8   4        2.29        6.17      2.64 o 
  -2   8   4        5.86        9.01      2.35 o 
  -1   8   4      109.07      115.96      5.77 o 
   0   8   4        1.75        6.63      2.42 o 
   1   8   4        0.33        0.21      1.50 o 
   2   8   4       73.45       65.90      4.52 o 
   3   8   4        0.14       -1.78      1.78 o 
  -2   9   4        5.45        3.77      2.99 o 
  -1   9   4       32.82       32.38      4.55 o 
   0   9   4       32.62       30.99      3.72 o 
   1   9   4        5.08        7.78      3.07 o 
   2   9   4        2.52        6.31      2.24 o 
  -5   0   5      190.85      206.46     19.08 o 
  -3   0   5        0.01        0.83      1.50 o 
  -1   0   5      315.79      266.06      5.18 o 
   1   0   5        0.08        0.05      0.64 o 
   3   0   5        5.76        4.78      1.21 o 
   5   0   5       11.09       25.37      4.74 o 
  -5   1   5       99.39       99.14      5.16 o 
  -4   1   5        5.04        3.70      1.56 o 
  -3   1   5      406.04      415.07      8.35 o 
  -2   1   5      119.24      143.77      3.70 o 
  -1   1   5       11.60       17.59      0.93 o 
   0   1   5      367.26      413.24      5.98 o 
   1   1   5      161.78      192.22      3.06 o 
   2   1   5       32.23       21.64      1.24 o 
   3   1   5       16.44       16.97      1.34 o 
   4   1   5       59.48       65.47      3.08 o 
   5   1   5        0.04       -0.42      3.23 o 
  -5   2   5       16.03       21.15      2.72 o 
  -4   2   5       82.18       83.76      4.30 o 
  -3   2   5        2.02        1.91      1.26 o 
  -2   2   5      153.97      164.28      3.84 o 
  -1   2   5      572.82      652.45      7.97 o 
   0   2   5        0.29        0.61      0.47 o 
   1   2   5      123.13       97.04      2.36 o 
   2   2   5       20.62       26.86      1.62 o 
   3   2   5       25.96       24.33      2.16 o 
   4   2   5        0.49        0.68      1.13 o 
   5   2   5       11.61       10.05      1.95 o 
  -5   3   5        4.10        5.45      2.66 o 
  -4   3   5       46.84       46.89      3.44 o 
  -3   3   5       58.47       59.13      3.37 o 
  -2   3   5        0.39        0.98      0.81 o 
  -1   3   5      245.40      265.97      4.27 o 
   0   3   5       29.39       23.40      1.19 o 
   1   3   5       13.32       12.27      1.47 o 
   2   3   5      441.07      442.76     14.67 o 
   3   3   5       34.07       34.56      2.90 o 
   4   3   5        0.00       -0.79      1.22 o 
   5   3   5       24.28       20.22      2.59 o 
  -5   4   5       11.72       10.75      2.62 o 
  -4   4   5        1.64        0.78      1.53 o 
  -3   4   5      153.40      154.76      4.92 o 
  -2   4   5       67.43       69.16      2.40 o 
  -1   4   5      150.83      153.19      3.23 o 
   0   4   5      238.47      278.37      4.42 o 
   1   4   5       19.00       13.52      1.63 o 
   2   4   5       42.77       42.47      2.80 o 
   3   4   5       57.14       58.00      3.54 o 
   4   4   5        9.46        7.99      1.86 o 
  -4   5   5       27.90       31.62      5.94 o 
  -3   5   5        3.55        6.32      1.37 o 
  -2   5   5        2.35        2.13      1.01 o 
  -1   5   5       31.60       28.23      2.09 o 
   0   5   5       26.49       32.98      2.22 o 
   1   5   5      169.93      148.82      4.54 o 
   2   5   5        0.45        1.13      1.13 o 
   3   5   5        0.01        1.07      1.30 o 
   4   5   5        0.97       -0.14      1.46 o 
  -4   6   5        0.01        2.90      2.59 o 
  -3   6   5        2.21        4.68      1.62 o 
  -2   6   5       14.65       17.84      1.63 o 
  -1   6   5        1.42        3.17      1.11 o 
   0   6   5        2.86        3.53      1.35 o 
   1   6   5        6.77        9.35      1.85 o 
   2   6   5        0.19        0.90      1.38 o 
   3   6   5        1.15        2.38      1.39 o 
   4   6   5       37.52       36.36      3.58 o 
  -3   7   5       17.06       16.91      2.29 o 
  -2   7   5        4.11        4.91      1.54 o 
  -1   7   5        8.54        7.17      1.77 o 
   0   7   5        1.40       -0.20      1.39 o 
   1   7   5        7.52        7.32      1.93 o 
   2   7   5        3.28        7.40      2.26 o 
   3   7   5       17.22       12.65      2.38 o 
  -3   8   5        2.16        4.19      2.51 o 
  -2   8   5       21.82       26.11      2.72 o 
  -1   8   5        0.79        3.13      2.23 o 
   0   8   5        2.54        2.56      1.51 o 
   1   8   5        9.66       11.45      2.16 o 
   2   8   5        0.06       -0.20      1.71 o 
  -2   9   5        0.94        6.25      4.18 o 
  -1   9   5       29.47       27.09      3.78 o 
   0   9   5        2.97        2.61      2.53 o 
   1   9   5       11.22       16.88      3.72 o 
  -4   0   6        0.04        0.33      1.87 o 
   0   0   6       49.97       20.31      1.57 o 
   2   0   6        0.88        6.74      1.25 o 
   4   0   6       52.61       62.41      7.56 o 
  -5   1   6        0.04       -0.07      1.51 o 
  -4   1   6       30.30       32.19      2.86 o 
  -3   1   6      138.67      140.59      4.48 o 
  -2   1   6       25.20       19.28      1.43 o 
  -1   1   6      126.58      122.10      2.80 o 
   0   1   6      689.68      764.03      9.02 o 
   1   1   6       96.00      118.41      2.98 o 
   2   1   6       30.12       36.29      1.58 o 
   3   1   6       53.81       60.65      2.72 o 
   4   1   6       73.14       82.19      3.86 o 
   5   1   6        1.23        2.74      3.55 o 
  -5   2   6        2.01        3.72      1.78 o 
  -4   2   6       19.27       17.37      2.22 o 
  -3   2   6       76.12       85.10      3.78 o 
  -2   2   6       75.55       74.99      1.98 o 
  -1   2   6      319.73      394.51      5.48 o 
   0   2   6       46.17       51.19      2.14 o 
   1   2   6      195.00      191.43      3.77 o 
   2   2   6      375.33      349.77      6.02 o 
   3   2   6        1.85        4.01      1.24 o 
   4   2   6        1.34        1.82      1.25 o 
   5   2   6       18.75       26.05      3.31 o 
  -5   3   6        3.38        5.70      1.98 o 
  -4   3   6       96.68       98.19      4.86 o 
  -3   3   6        2.25        1.42      1.25 o 
  -2   3   6       43.73       43.59      2.51 o 
  -1   3   6      180.31      204.04      3.69 o 
   0   3   6       31.04       35.59      1.45 o 
   1   3   6       11.80        6.54      0.90 o 
   2   3   6        6.67       10.54      1.56 o 
   3   3   6       30.61       30.44      2.57 o 
   4   3   6        0.24        0.03      1.25 o 
   5   3   6        3.31        0.56      1.76 o 
  -5   4   6        3.89        7.26      2.46 o 
  -4   4   6       45.25       44.23      3.60 o 
  -3   4   6        9.27        8.27      1.75 o 
  -2   4   6        8.39        8.31      1.80 o 
  -1   4   6        4.17        3.11      0.88 o 
   0   4   6        3.04        9.28      1.40 o 
   1   4   6        2.53        1.85      1.01 o 
   2   4   6        7.96       10.95      1.63 o 
   3   4   6       35.40       37.02      3.57 o 
   4   4   6        4.45        2.52      1.56 o 
  -4   5   6        2.70        6.49      2.10 o 
  -3   5   6       15.33       16.46      3.53 o 
  -2   5   6       59.90       58.08      2.74 o 
  -1   5   6       11.24        9.96      1.32 o 
   0   5   6        9.10       13.40      1.88 o 
   1   5   6        3.31        3.70      1.28 o 
   2   5   6       11.13       14.82      1.97 o 
   3   5   6        5.79        4.34      1.59 o 
   4   5   6       11.47        8.03      2.06 o 
  -4   6   6        2.08        2.37      2.01 o 
  -3   6   6       38.86       36.37      4.06 o 
  -2   6   6       30.66       27.54      2.16 o 
  -1   6   6        0.57       -0.61      1.09 o 
   0   6   6        0.39        0.26      1.28 o 
   1   6   6       65.82       65.95      4.47 o 
   2   6   6        1.19        1.39      1.47 o 
   3   6   6       10.79        7.71      2.04 o 
   4   6   6        8.66       12.32      2.31 o 
  -3   7   6        9.01        7.20      3.33 o 
  -2   7   6       11.36       10.89      2.27 o 
  -1   7   6       17.85       25.20      2.57 o 
   0   7   6       33.32       34.26      2.99 o 
   1   7   6        5.84        4.98      1.87 o 
   2   7   6       22.18       24.12      2.87 o 
   3   7   6        0.08        2.44      1.67 o 
  -3   8   6        2.65        5.28      3.45 o 
  -2   8   6        0.42        4.97      2.63 o 
  -1   8   6       36.68       45.95      4.35 o 
   0   8   6        6.43        6.41      1.93 o 
   1   8   6        0.93        1.38      1.68 o 
   2   8   6        0.84        2.00      2.67 o 
  -1   9   6        1.85        5.93      2.53 o 
   0   9   6        9.68       10.26      2.82 o 
   1   9   6        6.85        8.05      2.20 o 
  -5   0   7       28.74       36.46      6.25 o 
  -3   0   7        0.60        0.81      1.62 o 
  -1   0   7       60.23       71.67      2.63 o 
   1   0   7     2226.84     2343.90     43.98 o 
   3   0   7      302.83      281.80     14.29 o 
   5   0   7        0.24       12.60      3.79 o 
  -5   1   7        5.83        7.26      2.00 o 
  -4   1   7       20.83       19.69      3.41 o 
  -3   1   7       29.71       29.43      2.77 o 
  -2   1   7       69.05       54.73      2.89 o 
  -1   1   7        8.87        9.04      1.03 o 
   0   1   7      130.49      148.22      2.86 o 
   1   1   7        3.64        9.10      1.23 o 
   2   1   7        4.32        5.57      1.04 o 
   3   1   7      106.18      107.68      3.40 o 
   4   1   7        0.44       -0.42      1.42 o 
   5   1   7        0.99        3.40      3.56 o 
  -5   2   7        8.95        4.47      2.68 o 
  -4   2   7       30.74       32.30      3.06 o 
  -3   2   7       84.93       88.89      4.69 o 
  -2   2   7        3.85        3.67      1.07 o 
  -1   2   7      190.48      247.99      4.09 o 
   0   2   7      206.37      228.43      3.81 o 
   1   2   7      169.84      197.90      3.36 o 
   2   2   7      146.79      148.72      3.73 o 
   3   2   7       91.09       94.73      3.98 o 
   4   2   7       48.18       50.53      3.50 o 
   5   2   7       37.26       39.89      4.34 o 
  -5   3   7        0.01       -1.60      1.60 o 
  -4   3   7       47.21       47.97      3.74 o 
  -3   3   7        1.58        2.98      1.35 o 
  -2   3   7       31.78       32.25      2.75 o 
  -1   3   7      324.51      299.46      4.84 o 
   0   3   7      209.74      186.53      3.84 o 
   1   3   7       28.26       29.10      2.21 o 
   2   3   7       41.06       42.02      2.77 o 
   3   3   7       67.16       58.51      3.52 o 
   4   3   7       10.84        9.87      1.96 o 
  -5   4   7        0.09        1.77      2.11 o 
  -4   4   7       25.92       27.83      2.93 o 
  -3   4   7       23.90       24.53      2.57 o 
  -2   4   7        0.61        0.68      1.06 o 
  -1   4   7        0.82        2.30      0.95 o 
   0   4   7      102.89       95.44      2.98 o 
   1   4   7        4.25        2.23      2.01 o 
   2   4   7        0.11       -0.07      1.04 o 
   3   4   7       29.36       29.82      2.87 o 
   4   4   7        0.00        1.09      1.45 o 
  -4   5   7        0.96        4.40      2.06 o 
  -3   5   7        0.28       -0.70      1.36 o 
  -2   5   7        3.02        5.26      1.33 o 
  -1   5   7        8.57       10.47      1.43 o 
   0   5   7        1.27        1.49      1.18 o 
   1   5   7      158.43      154.30      4.83 o 
   2   5   7        1.45        1.50      1.49 o 
   3   5   7        8.14        5.27      1.78 o 
   4   5   7        8.73        6.20      2.34 o 
  -4   6   7        6.27       10.14      2.60 o 
  -3   6   7        4.34        8.27      2.27 o 
  -2   6   7       18.09       18.19      1.94 o 
  -1   6   7        0.12       -0.10      1.29 o 
   0   6   7       14.37       15.66      2.20 o 
   1   6   7       12.81       18.81      2.36 o 
   2   6   7       25.66       24.39      2.69 o 
   3   6   7        4.33        5.89      2.00 o 
  -3   7   7       25.84       26.89      3.97 o 
  -2   7   7        5.89        7.54      3.81 o 
  -1   7   7        8.63        7.97      1.99 o 
   0   7   7        7.60        6.62      1.86 o 
   1   7   7        9.68       11.68      2.09 o 
   2   7   7        7.35        5.90      1.88 o 
   3   7   7        1.15        1.47      1.95 o 
  -2   8   7        0.28        0.39      2.62 o 
  -1   8   7        1.05        1.87      2.17 o 
   0   8   7        2.56        3.97      1.82 o 
   1   8   7        1.07        5.49      2.01 o 
   2   8   7       14.06       16.35      3.26 o 
  -1   9   7       10.79       14.82      3.14 o 
   0   9   7        1.90        0.44      2.78 o 
  -4   0   8        0.35        0.31      2.05 o 
  -2   0   8      415.83      408.76     30.89 o 
   0   0   8      163.11      198.20      4.99 o 
   2   0   8       97.08      102.68      3.75 o 
   4   0   8      239.65      244.23     13.44 o 
  -5   1   8       10.99       12.14      2.44 o 
  -4   1   8        1.62        2.62      1.64 o 
  -3   1   8       17.45       18.48      2.22 o 
  -2   1   8        0.04        1.32      1.08 o 
  -1   1   8       54.92       52.02      2.47 o 
   0   1   8      293.16      322.05      4.93 o 
   1   1   8        2.41        2.76      0.77 o 
   2   1   8       13.16       18.09      1.65 o 
   3   1   8        8.12        7.53      1.37 o 
   4   1   8       99.34      102.94      5.77 o 
  -5   2   8        0.22        0.90      1.79 o 
  -4   2   8       23.24       22.24      2.65 o 
  -3   2   8       36.50       36.38      4.06 o 
  -2   2   8        4.44       12.39      2.69 o 
  -1   2   8        0.12        1.74      0.78 o 
   0   2   8      143.94      147.28      3.04 o 
   1   2   8        6.85       11.94      1.36 o 
   2   2   8      225.48      198.22      5.80 o 
   3   2   8      161.45      161.78      6.26 o 
   4   2   8        1.79        3.31      1.77 o 
  -5   3   8        2.29        4.59      2.01 o 
  -4   3   8        1.74        3.96      1.78 o 
  -3   3   8       66.86       57.60      3.95 o 
  -2   3   8        1.90        3.40      1.21 o 
  -1   3   8        4.71        8.18      1.11 o 
   0   3   8      137.59      143.26      3.82 o 
   1   3   8       70.56       64.38      3.20 o 
   2   3   8      104.89       99.69      5.52 o 
   3   3   8        7.96        6.56      1.63 o 
   4   3   8        9.51       12.54      2.14 o 
  -4   4   8       22.24       19.87      2.60 o 
  -3   4   8       18.37       17.18      2.20 o 
  -2   4   8       48.66       54.32      2.84 o 
  -1   4   8      159.37      162.86      3.70 o 
   0   4   8      108.83      101.30      3.61 o 
   1   4   8       10.29       12.28      1.76 o 
   2   4   8      185.89      189.04      5.50 o 
   3   4   8        0.08       -0.96      1.33 o 
   4   4   8        0.09        0.11      1.49 o 
  -4   5   8        0.10       -0.19      1.98 o 
  -3   5   8       10.79        8.02      2.42 o 
  -2   5   8       89.50       84.64      3.39 o 
  -1   5   8       38.13       32.64      2.72 o 
   0   5   8       29.62       26.37      2.55 o 
   1   5   8       72.41       69.29      5.96 o 
   2   5   8        0.01       -0.54      1.24 o 
   3   5   8        0.63       -0.23      1.36 o 
   4   5   8        0.02       -0.79      1.59 o 
  -4   6   8        0.04       -0.69      2.07 o 
  -3   6   8        0.30        3.46      2.03 o 
  -2   6   8        1.63        2.78      1.35 o 
  -1   6   8        9.57        7.30      1.77 o 
   0   6   8        4.84        6.08      1.95 o 
   1   6   8       72.12       67.76      4.09 o 
   2   6   8        6.36        9.67      1.96 o 
   3   6   8        2.78        0.36      1.42 o 
  -3   7   8        1.51       -0.50      3.59 o 
  -2   7   8        2.26        1.31      1.99 o 
  -1   7   8       46.86       39.41      3.23 o 
   0   7   8       50.45       54.55      3.84 o 
   1   7   8        2.58        2.70      1.72 o 
   2   7   8       27.15       22.38      2.79 o 
  -2   8   8        7.60       12.24      3.70 o 
  -1   8   8       36.88       37.44      4.23 o 
   0   8   8        0.78        2.21      1.77 o 
   1   8   8        8.45       10.11      2.19 o 
   2   8   8        7.06        6.41      3.53 o 
  -5   0   9       34.75       28.15      4.58 o 
  -3   0   9        2.19        7.89      3.23 o 
  -1   0   9      210.92      224.21      5.64 o 
   1   0   9       60.46       54.67      2.89 o 
   3   0   9        5.74       11.99      2.71 o 
  -5   1   9        1.21        2.83      1.80 o 
  -4   1   9        7.14        5.71      1.89 o 
  -3   1   9        2.13        4.41      1.52 o 
  -2   1   9       69.04       63.19      3.40 o 
  -1   1   9       96.80       98.30      2.70 o 
   0   1   9      222.59      215.44      3.92 o 
   1   1   9        0.65       -0.61      0.83 o 
   2   1   9       79.74       75.32      2.87 o 
   3   1   9      150.40      157.79      5.99 o 
   4   1   9        0.02        1.41      1.74 o 
  -5   2   9        0.98        1.32      2.34 o 
  -4   2   9        8.33        5.86      1.94 o 
  -3   2   9       33.38       41.23      3.22 o 
  -2   2   9        0.03       -1.06      1.07 o 
  -1   2   9       91.93       99.61      2.86 o 
   0   2   9        1.45        2.20      0.91 o 
   1   2   9       32.98       43.65      2.28 o 
   2   2   9       41.68       46.86      4.60 o 
   3   2   9       24.31       25.71      2.55 o 
   4   2   9        0.68        2.08      1.80 o 
  -5   3   9        1.02        2.53      1.94 o 
  -4   3   9        6.52        7.28      1.98 o 
  -3   3   9        1.30        2.76      1.54 o 
  -2   3   9        0.27       -0.36      1.18 o 
  -1   3   9       69.99       64.21      2.35 o 
   0   3   9        0.27        1.23      0.92 o 
   1   3   9      118.23      122.59      4.68 o 
   2   3   9       40.05       38.53      2.89 o 
   3   3   9       20.45       19.78      2.39 o 
   4   3   9        2.36        2.21      1.68 o 
  -4   4   9        6.88        4.93      2.62 o 
  -3   4   9       35.60       32.89      4.91 o 
  -2   4   9       76.77       60.92      3.94 o 
  -1   4   9        1.25        1.47      0.93 o 
   0   4   9      180.70      188.24      8.21 o 
   1   4   9      120.46      112.00      5.92 o 
   2   4   9      238.39      223.68      6.23 o 
   3   4   9        0.08       -0.14      1.41 o 
   4   4   9        7.08        8.97      2.14 o 
  -4   5   9       22.15       23.16      2.94 o 
  -3   5   9        0.00        1.82      1.58 o 
  -2   5   9       61.40       47.42      3.75 o 
  -1   5   9        0.81        3.66      1.54 o 
   0   5   9       24.39       25.80      2.58 o 
   1   5   9      129.56      122.32      4.52 o 
   2   5   9       14.36        9.54      1.99 o 
   3   5   9        0.68        1.56      1.54 o 
  -3   6   9       27.85       29.51      4.63 o 
  -2   6   9       88.93       85.40      5.09 o 
  -1   6   9        0.03        2.44      1.70 o 
   0   6   9       66.19       69.63      4.13 o 
   1   6   9       28.77       24.81      2.71 o 
   2   6   9        1.09        2.39      1.52 o 
   3   6   9        5.07        4.05      1.93 o 
  -3   7   9        1.01        1.49      3.45 o 
  -2   7   9        0.11        0.13      2.40 o 
  -1   7   9        7.53        8.47      2.10 o 
   0   7   9      109.64      124.87      6.51 o 
   1   7   9        9.46        9.83      3.44 o 
   2   7   9       89.09       85.90      7.15 o 
  -2   8   9        0.49        6.49      3.32 o 
  -1   8   9        7.17        9.51      4.43 o 
   0   8   9       75.02       68.69      4.54 o 
   1   8   9        0.45        2.86      2.10 o 
  -4   0  10       13.76       17.49      3.38 o 
  -2   0  10      470.61      489.51     20.77 o 
   0   0  10       51.88       45.05      4.66 o 
   2   0  10       41.99       42.94      4.02 o 
   4   0  10        2.62       14.62      3.88 o 
  -5   1  10        0.10        2.89      1.85 o 
  -4   1  10        8.13        8.86      2.08 o 
  -3   1  10        4.64        4.50      1.56 o 
  -2   1  10        7.78        6.33      1.61 o 
  -1   1  10      274.71      278.97      4.78 o 
   0   1  10       77.64       76.91      2.38 o 
   1   1  10        0.55        0.60      0.94 o 
   2   1  10        2.43        2.75      1.09 o 
   3   1  10       29.29       28.24      3.22 o 
   4   1  10       22.38       24.32      6.17 o 
  -5   2  10        2.31        2.61      2.03 o 
  -4   2  10       16.47       19.57      3.14 o 
  -3   2  10      105.24      106.39      4.77 o 
  -2   2  10       37.19       42.18      3.72 o 
  -1   2  10      295.68      298.62      5.14 o 
   0   2  10        6.71        7.80      1.15 o 
   1   2  10        0.12        0.91      0.94 o 
   2   2  10        4.44        6.95      1.75 o 
   3   2  10        0.29        1.22      1.35 o 
   4   2  10        5.26        5.05      2.17 o 
  -4   3  10       17.58        8.27      2.15 o 
  -3   3  10      111.73       92.66      4.81 o 
  -2   3  10       29.92       28.70      2.64 o 
  -1   3  10        3.36        2.95      1.03 o 
   0   3  10      166.10      164.41      4.12 o 
   1   3  10       91.26       88.32      3.86 o 
   2   3  10       54.78       57.79      3.63 o 
   3   3  10       18.31       13.95      2.16 o 
   4   3  10       11.39       12.65      2.71 o 
  -4   4  10       24.62       27.33      3.21 o 
  -3   4  10        0.02        1.22      1.54 o 
  -2   4  10        0.03        0.35      1.34 o 
  -1   4  10       25.59       29.25      2.26 o 
   0   4  10       53.56       54.67      5.49 o 
   1   4  10        1.30        1.83      1.33 o 
   2   4  10        2.83        2.44      1.60 o 
   3   4  10       14.37       19.15      2.57 o 
  -4   5  10        7.85        9.93      2.54 o 
  -3   5  10        5.93        4.99      1.86 o 
  -2   5  10       18.93       16.62      3.71 o 
  -1   5  10        8.20       13.71      2.09 o 
   0   5  10        0.13        0.52      1.28 o 
   1   5  10      573.37      532.47     10.88 o 
   2   5  10        8.02        6.64      2.96 o 
   3   5  10        8.08       10.22      3.83 o 
  -3   6  10        0.98        0.28      1.70 o 
  -2   6  10        2.26        0.02      2.02 o 
  -1   6  10       86.31       79.35      5.30 o 
   0   6  10       62.29       62.47      4.08 o 
   1   6  10       34.07       34.34      3.53 o 
   2   6  10       18.60       15.54      2.46 o 
   3   6  10        7.61       10.31      2.29 o 
  -2   7  10        0.06        1.19      2.23 o 
  -1   7  10       25.38       23.74      3.42 o 
   0   7  10        0.03        2.39      1.91 o 
   1   7  10       68.09       61.13      4.77 o 
   2   7  10       47.45       46.88      4.37 o 
  -1   8  10       80.04       80.75      5.93 o 
   0   8  10        6.89        8.01      2.29 o 
  -3   0  11        8.41        9.42      2.89 o 
  -1   0  11       29.04       29.53      2.66 o 
   1   0  11       57.54       46.88      3.14 o 
   3   0  11        0.25        2.93      2.61 o 
  -4   1  11       21.56       17.57      2.58 o 
  -3   1  11        4.35        5.20      1.73 o 
  -2   1  11       35.18       36.09      2.99 o 
  -1   1  11      430.01      432.46      9.20 o 
   0   1  11        7.16        6.57      1.10 o 
   1   1  11       10.75       10.32      1.48 o 
   2   1  11       24.97       30.39      2.60 o 
   3   1  11        1.38        2.94      1.67 o 
   4   1  11        2.23       12.07      3.51 o 
  -4   2  11        0.76       -0.13      1.62 o 
  -3   2  11      178.18      172.11      5.84 o 
  -2   2  11        0.29       -0.41      1.33 o 
  -1   2  11      103.14       94.74      3.50 o 
   0   2  11       53.32       59.88      3.63 o 
   1   2  11        4.20        3.38      1.31 o 
   2   2  11        9.23        7.88      1.75 o 
   3   2  11        0.09        1.50      1.65 o 
   4   2  11        0.22       -0.69      2.59 o 
  -4   3  11        0.05        0.42      1.66 o 
  -3   3  11        5.24        5.48      1.89 o 
  -2   3  11       17.58       17.15      2.26 o 
  -1   3  11       76.50       74.05      5.05 o 
   0   3  11      443.43      428.95      8.58 o 
   1   3  11       27.02       26.16      2.71 o 
   2   3  11        0.01        0.49      1.28 o 
   3   3  11       33.50       35.38      3.15 o 
  -4   4  11       22.84       22.37      2.98 o 
  -3   4  11        7.36        7.68      2.07 o 
  -2   4  11       58.36       46.50      3.42 o 
  -1   4  11        4.15        1.45      1.76 o 
   0   4  11      148.73      156.87      5.14 o 
   1   4  11      108.11      112.94      4.91 o 
   2   4  11        0.11       -0.38      1.31 o 
   3   4  11        3.33        3.81      1.73 o 
  -3   5  11        2.06        3.84      1.87 o 
  -2   5  11        4.33        2.96      2.13 o 
  -1   5  11        0.25        0.78      1.71 o 
   0   5  11       45.82       43.57      3.38 o 
   1   5  11       12.83       15.09      2.43 o 
   2   5  11        0.92        2.55      1.65 o 
   3   5  11        3.91        4.96      1.91 o 
  -3   6  11        0.72        4.24      6.62 o 
  -2   6  11       28.12       33.73      6.04 o 
  -1   6  11       39.13       41.39      4.17 o 
   0   6  11       16.00       16.44      2.46 o 
   1   6  11       72.15       83.19      5.66 o 
   2   6  11      134.34      121.79      6.94 o 
  -2   7  11       15.84       10.92      3.26 o 
  -1   7  11        1.52        4.67      2.21 o 
   0   7  11       55.75       60.13      4.68 o 
   1   7  11       28.31       29.29      3.23 o 
  -4   0  12       32.39       31.16      4.65 o 
  -2   0  12        4.93        7.58      3.11 o 
   0   0  12       21.35       23.21      2.48 o 
   2   0  12       12.76       13.44      3.60 o 
  -4   1  12        7.71        8.28      2.10 o 
  -3   1  12       28.03       28.85      3.06 o 
  -2   1  12      780.79      780.56     15.48 o 
  -1   1  12      196.09      188.23      6.70 o 
   0   1  12        5.31        6.42      1.30 o 
   1   1  12        2.25        4.21      1.23 o 
   2   1  12       34.13       41.62      5.76 o 
   3   1  12        1.84        3.07      1.87 o 
  -4   2  12       27.34       24.02      3.12 o 
  -3   2  12        2.42        6.42      1.86 o 
  -2   2  12       39.20       37.00      3.17 o 
  -1   2  12      152.40      139.55      4.69 o 
   0   2  12      539.60      477.26      9.80 o 
   1   2  12        3.83        5.10      1.50 o 
   2   2  12        3.82        6.66      1.98 o 
   3   2  12        7.25       10.55      2.56 o 
  -4   3  12       16.23       25.40      3.92 o 
  -3   3  12       78.14       68.27      7.06 o 
  -2   3  12       21.58       23.35      3.47 o 
  -1   3  12        0.71        0.70      1.38 o 
   0   3  12       12.58       16.32      2.09 o 
   1   3  12       56.71       60.96      3.76 o 
   2   3  12       12.64       11.13      2.03 o 
   3   3  12        0.87        0.21      1.93 o 
  -3   4  12        1.02        0.19      1.69 o 
  -2   4  12       16.31       17.13      2.96 o 
  -1   4  12       14.91       16.55      2.72 o 
   0   4  12       79.51       86.15      4.33 o 
   1   4  12       99.63       94.35      4.74 o 
   2   4  12        3.82        2.24      1.64 o 
   3   4  12       10.72        9.46      2.15 o 
  -3   5  12       14.54       17.67      3.12 o 
  -2   5  12       13.44       21.02      3.99 o 
  -1   5  12        0.99        0.71      1.85 o 
   0   5  12        6.13        6.52      3.13 o 
   1   5  12        1.35        2.53      1.80 o 
   2   5  12       40.84       41.09      3.69 o 
  -2   6  12       11.90       14.13      3.59 o 
  -1   6  12       10.70       16.59      2.97 o 
   0   6  12        0.95       -0.96      2.14 o 
   1   6  12        3.83        2.72      1.60 o 
   2   6  12       27.09       28.97      3.26 o 
  -1   7  12        0.09        0.41      2.16 o 
   0   7  12        4.32        5.24      2.46 o 
  -3   0  13       79.61       85.88      7.15 o 
  -1   0  13      927.41      842.31     21.45 o 
   1   0  13      138.51      139.73      8.01 o 
   3   0  13        0.58        5.40      3.34 o 
  -4   1  13        1.83        3.00      1.99 o 
  -3   1  13       24.55       22.52      2.80 o 
  -2   1  13      145.22      141.63      5.23 o 
  -1   1  13       32.18       38.53      3.05 o 
   0   1  13        9.16       13.00      1.60 o 
   1   1  13       29.13       23.91      2.11 o 
   2   1  13        2.07        3.09      1.81 o 
   3   1  13        0.27        2.33      2.88 o 
  -4   2  13        2.29        4.07      2.79 o 
  -3   2  13       21.33       23.27      2.86 o 
  -2   2  13       56.58       57.08      3.96 o 
  -1   2  13       66.22       64.56      4.66 o 
   0   2  13      100.40       95.46      5.33 o 
   1   2  13      107.48      100.79      4.81 o 
   2   2  13       22.63       20.56      2.89 o 
   3   2  13       11.76        7.98      2.45 o 
  -3   3  13      191.74      198.70      7.87 o 
  -2   3  13        6.02        5.08      1.72 o 
  -1   3  13      118.87      120.62      5.54 o 
   0   3  13       11.65       16.96      2.22 o 
   1   3  13       25.52       27.56      2.83 o 
   2   3  13       25.41       30.92      3.12 o 
   3   3  13        0.85       -0.79      2.08 o 
  -3   4  13       42.81       50.96      4.12 o 
  -2   4  13        0.25        0.48      1.86 o 
  -1   4  13        6.38        4.41      2.46 o 
   0   4  13        0.30        1.66      1.73 o 
   1   4  13       35.71       32.27      3.18 o 
   2   4  13        6.79        7.82      2.06 o 
  -3   5  13        0.01        0.31      2.85 o 
  -2   5  13        0.14        2.46      2.95 o 
  -1   5  13       18.97       19.32      3.49 o 
   0   5  13       22.38       22.21      2.71 o 
   1   5  13       14.03       10.40      2.23 o 
   2   5  13        0.51       -0.73      1.68 o 
  -2   6  13        1.97        7.74      3.00 o 
  -1   6  13        2.43        1.59      2.50 o 
   0   6  13       16.46       18.25      3.10 o 
   1   6  13        1.13        1.55      1.64 o 
  -4   0  14        3.88        9.58      4.02 o 
  -2   0  14       17.91       16.33      3.54 o 
   0   0  14      140.78      111.71      5.70 o 
   2   0  14       40.37       29.19      5.42 o 
  -3   1  14        1.36        4.74      1.99 o 
  -2   1  14       58.56       55.68      4.09 o 
  -1   1  14       17.57       17.21      2.21 o 
   0   1  14        0.26        1.04      1.28 o 
   1   1  14       14.74       15.20      2.13 o 
   2   1  14       17.09       14.26      2.55 o 
   3   1  14       15.51       16.55      7.08 o 
  -3   2  14       29.39       20.32      5.34 o 
  -2   2  14       28.90       26.52      3.97 o 
  -1   2  14        4.34        8.56      2.27 o 
   0   2  14        2.55        4.73      1.36 o 
   1   2  14       10.15       10.95      2.04 o 
   2   2  14        0.16        0.30      1.57 o 
  -3   3  14        7.90       12.95      4.01 o 
  -2   3  14       29.64       28.73      3.55 o 
  -1   3  14        3.29        7.80      3.46 o 
   0   3  14        4.69        5.08      2.04 o 
   1   3  14       23.29       23.91      3.67 o 
   2   3  14        1.09        2.27      1.97 o 
  -3   4  14       61.57       65.28      5.59 o 
  -2   4  14        0.33        1.39      2.10 o 
  -1   4  14        0.10        0.49      1.84 o 
   0   4  14       52.93       55.11      4.77 o 
   1   4  14        9.85       11.92      2.22 o 
   2   4  14        0.95       -0.35      1.68 o 
  -2   5  14        3.38        7.27      2.59 o 
  -1   5  14       52.24       48.39      5.54 o 
   0   5  14        4.38        4.20      2.53 o 
   1   5  14        6.70        7.81      2.20 o 
   0   6  14        3.98        3.08      2.20 o 
  -3   0  15       37.23       37.10      5.09 o 
  -1   0  15       73.43       69.13      7.23 o 
   1   0  15        0.28        4.42      2.77 o 
  -3   1  15        3.89        8.35      2.34 o 
  -2   1  15        1.59        2.27      2.99 o 
  -1   1  15        1.21        3.49      2.84 o 
   0   1  15       44.51       42.85      4.46 o 
   1   1  15       11.57        9.32      2.62 o 
   2   1  15        1.53        6.47      2.62 o 
  -3   2  15        2.72        4.94      2.04 o 
  -2   2  15       16.74       15.18      3.12 o 
  -1   2  15       11.30       12.19      2.57 o 
   0   2  15       44.08       36.34      3.63 o 
   1   2  15        9.66        9.02      2.21 o 
   2   2  15        0.06        0.60      1.83 o 
  -3   3  15        0.25        1.39      2.13 o 
  -2   3  15       17.27       12.65      2.79 o 
  -1   3  15       23.59       20.57      3.72 o 
   0   3  15        0.11        2.30      2.07 o 
   1   3  15        0.85        2.92      1.69 o 
   2   3  15       19.74       23.31      6.74 o 
  -2   4  15       58.97       76.34     13.36 o 
  -1   4  15        2.61        5.61      2.28 o 
   0   4  15       28.70       24.27      3.45 o 
   1   4  15       24.87       32.16      3.25 o 
  -1   5  15       11.61       16.68      3.32 o 
   0   5  15        7.99       13.58      2.81 o 
  -2   0  16        9.98       10.94      3.51 o 
   0   0  16        1.38        2.62      3.35 o 
  -2   1  16       10.23        8.02      2.81 o 
  -1   1  16        5.90        7.97      2.40 o 
   0   1  16        5.52        8.72      2.74 o 
   1   1  16        1.79        8.93      2.71 o 
  -2   2  16       22.10       26.03      3.79 o 
  -1   2  16        3.74        5.00      2.19 o 
   0   2  16       13.96       16.72      3.49 o 
   1   2  16        4.88        6.94      2.32 o 
  -2   3  16       30.99       41.56      4.64 o 
  -1   3  16       11.09       10.98      5.34 o 
   0   3  16        0.67        3.65      2.49 o 
   1   3  16       28.26       20.83      3.34 o 
  -1   4  16        0.50        4.81      2.54 o 
   0   4  16        3.62        9.24      3.27 o 
  -1   0  17       40.31       44.96      8.15 o 
   1   0  17        0.02        4.80      3.17 o 
  -2   1  17        0.36        2.06      2.18 o 
  -1   1  17        9.69       12.24      2.65 o 
   0   1  17       15.50       14.14      4.68 o 
  -1   2  17        0.20        0.18      2.33 o 
   0   2  17       16.78       26.74      6.30 o 
                                                 
